# Supplementary material for: Fit-for-Purpose Assessment of QuEChERS LC-MS/MS Methods for Environmental Monitoring of Organotin Compounds in the Bottom Sediments of the Odra River Estuary
Source: Molecules. 2022 Jul 28;27(15):4847. doi: 10.3390/molecules27154847 (PMC9370016; doi:10.3390/molecules27154847)
Supplement: Supplementary file 1 [file molecules-27-04847-s001.zip]

Archive with 1 entries (1 files):
- molecules-1814849-supplementary.pdf
